# Supplementary material for: A Randomized Controlled Trial Evaluating Outcome Impact of Cilostazol in Patients with Coronary Artery Disease or at a High Risk of Cardiovascular Disease
Source: J Pers Med. 2022 Jun 6;12(6):938. doi: 10.3390/jpm12060938 (PMC9225272; doi:10.3390/jpm12060938)
Supplement: Supplementary file 1 [file jpm-12-00938-s001.zip]

Archive with 1 entries (1 files):
- jpm-1756852-supplementary.pdf
